# Supplementary material for: Salicylic acid is an indispensable component of the Ny-1 resistance-gene-mediated response against Potato virus Y infection in potato
Source: J Exp Bot. 2014 Jan 13;65(4):1095–109. doi: 10.1093/jxb/ert447 (PMC3935562; doi:10.1093/jxb/ert447)
Supplement: Supplementary Data [file supp_ert447_jexbot105015_file002.xlsx]

## Sheet: Sheet2
Journal of Experimental Botany, Salicylic acid is an indispensable component of the Ny-1 resistance-gene-mediated response against Potato virus Y infection in potato
Š. Baebler, K. Witek, M. Petek, K. Stare, M. Tušek Žnidarič, M Pompe Novak, J. Renaut, K. Szajko, D. Strzelczyk-Żyta, W. Marczewski, K. Morgiewicz, K., Gruden, J. Hennig
Supplementary Table S4: Gene set enrichment (GSEA) analysis results
Functional analysis of changes in gene expression in cv. Rywal (R) and NahG-Rywal (nah) plants, 1, 3 and 6 days after PVY inoculation (dpi) using GSEA. MapMan bins identified as significantly enriched (adj. p<0.05) in at least one experimentsl point are presented. Bincode, name, size and percentage of bin genes contributing to enrichment for individual experimental points are shown (- /green indi…
Bin Code	Bin Name	Bin Size	R1	R3	R6	nah1	nah3	nah6
1	PS	360					-0.48	-0.51
1.1	PS.LIGHTREACTION	213					-0.46	-0.55
1.1.1	PS.LIGHTREACTION.PHOTOSYSTEM II	110					-0.53	-0.63
1.1.1.1	PS.LIGHTREACTION.PHOTOSYSTEM II.LHC-II	26					-0.35	-0.31
1.1.1.2	PS.LIGHTREACTION.PHOTOSYSTEM II.PSII POLYPEPTIDE SUBUNITS	83					-0.57	-0.69
1.1.2	PS.LIGHTREACTION.PHOTOSYSTEM I	45						-0.29
1.1.2.1	PS.LIGHTREACTION.PHOTOSYSTEM I.LHC-I	17					-0.35	-0.35
1.1.2.2	PS.LIGHTREACTION.PHOTOSYSTEM I.PSI POLYPEPTIDE SUBUNITS	26						-0.27
1.1.4	PS.LIGHTREACTION.ATP SYNTHASE	15	0.2
1.1.5	PS.LIGHTREACTION.OTHER ELECTRON CARRIER (OX/RED)	18					-0.5	-0.61
1.3	PS.CALVIN CYCLE	100					-0.56	-0.52
1.3.2	PS.CALVIN CYCLE.RUBISCO SMALL SUBUNIT	15	0.33	0.33			-0.2	-0.4
1.3.6	PS.CALVIN CYCLE.ALDOLASE	16						-0.56
1.3.13	PS.CALVIN CYCLE.RUBISCO INTERACTING	17		-0.47				-0.71
2	MAJOR CHO METABOLISM	235	-0.34	-0.35		-0.37
2.1	MAJOR CHO METABOLISM.SYNTHESIS	97		-0.38		-0.38
2.1.2	MAJOR CHO METABOLISM.SYNTHESIS.STARCH	83		-0.42		-0.4
2.1.2.2	MAJOR CHO METABOLISM.SYNTHESIS.STARCH.STARCH SYNTHASE	26		-0.58		-0.38	-0.62
2.1.2.4	MAJOR CHO METABOLISM.SYNTHESIS.STARCH.DEBRANCHING	15		-0.4		-0.6
2.1.2.5	MAJOR CHO METABOLISM.SYNTHESIS.STARCH.TRANSPORTER	22						0.55
2.2	MAJOR CHO METABOLISM.DEGRADATION	137		-0.31		-0.36
2.2.1	MAJOR CHO METABOLISM.DEGRADATION.SUCROSE	60			0.42			0.4
2.2.1.3	MAJOR CHO METABOLISM.DEGRADATION.SUCROSE.INVERTASES	20			0.5			0.6
2.2.1.5	MAJOR CHO METABOLISM.DEGRADATION.SUCROSE.SUSY	18					0.39	0.44
2.2.2	MAJOR CHO METABOLISM.DEGRADATION.STARCH	76	-0.38	-0.39		-0.39
2.2.2.2	MAJOR CHO METABOLISM.DEGRADATION.STARCH.STARCH PHOSPHORYLASE	16	-0.44	-0.5		-0.44
3.1	MINOR CHO METABOLISM.RAFFINOSE FAMILY	15						0.8
3.2	MINOR CHO METABOLISM.TREHALOSE	30	-0.37	-0.47		-0.23
3.2.3	MINOR CHO METABOLISM.TREHALOSE.POTENTIAL TPS/TPP	17	-0.47	-0.53				0.29
5	FERMENTATION	30						0.27
7	OPP	46					0.41	0.41
7.1	OPP.OXIDATIVE PP	27						0.44
8	TCA / ORGANIC TRANSFORMATION	126					0.55	0.42
8.1	TCA / ORGANIC TRANSFORMATION.TCA	73			0.42		0.64	0.44
8.1.1	TCA / ORGANIC TRANSFORMATION.TCA.PYRUVATE DH	25					0.4	0.44
10.2	CELL WALL.CELLULOSE SYNTHESIS	56		-0.38		-0.45
10.5	CELL WALL.CELL WALL PROTEINS	65	0.46	0.34		0.31
10.5.1	CELL WALL.CELL WALL PROTEINS.AGPS	16	0.75				-0.81	-0.75
10.5.2	CELL WALL.CELL WALL PROTEINS.PROLINE RICH PROTEINS	21	0.52	0.57		0.62		0.33
10.6	CELL WALL.DEGRADATION	169	0.4				-0.38	-0.37
10.6.1	CELL WALL.DEGRADATION.CELLULASES AND BETA-1,4-GLUCANASES	39	0.49				-0.49	-0.51
10.6.2	CELL WALL.DEGRADATION.MANNAN-XYLOSE-ARABINOSE-FUCOSE	56					-0.36
10.6.3	CELL WALL.DEGRADATION.PECTATE LYASES AND POLYGALACTURONASES	72	0.4				-0.33	-0.38
10.7	CELL WALL.MODIFICATION	65	0.46	0.38	0.28			-0.42
10.8	CELL WALL.PECTINESTERASES	67	0.48				-0.43	-0.49
10.8.1	CELL WALL.PECTINESTERASES.PME	40	0.52				-0.55	-0.65
10.8.99	CELL WALL.PECTINESTERASES.MISC	17			0.41
11.2	LIPID METABOLISM.FA DESATURATION	21			0.14
11.6	LIPID METABOLISM.LIPID TRANSFER PROTEINS ETC	19	0.42	0.37		0.26		-0.42
11.8.1	LIPID METABOLISM.EXOTICS (STEROIDS, SQUALENE ETC).SPHINGOLIPIDS	38			0.39
11.9	LIPID METABOLISM.LIPID DEGRADATION	170			0.32			0.35
11.9.4	LIPID METABOLISM.LIPID DEGRADATION.BETA-OXIDATION	61			0.67		0.46	0.61
11.9.4.2	LIPID METABOLISM.LIPID DEGRADATION.BETA-OXIDATION.ACYL COA DH	16			0.88		0.5	0.69
12	N-METABOLISM	37	-0.38			-0.24		0.43
13.1	AMINO ACID METABOLISM.SYNTHESIS	331			0.25		0.25	0.24
13.1.1	AMINO ACID METABOLISM.SYNTHESIS.CENTRAL AMINO ACID METABOLISM	40			0.43		0.43	0.52
13.1.4.1	AMINO ACID METABOLISM.SYNTHESIS.BRANCHED CHAIN GROUP.COMMON	26			0.19			0.19
13.1.6	AMINO ACID METABOLISM.SYNTHESIS.AROMATIC AA	70			0.34		0.31	0.41
13.1.6.1	AMINO ACID METABOLISM.SYNTHESIS.AROMATIC AA.CHORISMATE	38			0.45	-0.24	0.37	0.53
13.2	AMINO ACID METABOLISM.DEGRADATION	217		0.37	0.35		0.24	0.31
13.2.2	AMINO ACID METABOLISM.DEGRADATION.GLUTAMATE FAMILY	45			0.47
13.2.2.2	AMINO ACID METABOLISM.DEGRADATION.GLUTAMATE FAMILY.PROLINE	16	0.69	0.56	0.56			0.56
13.2.3	AMINO ACID METABOLISM.DEGRADATION.ASPARTATE FAMILY	80					0.26	0.26
13.2.3.2	AMINO ACID METABOLISM.DEGRADATION.ASPARTATE FAMILY.THREONINE	24	0.38	0.29		0.25
13.2.3.5	AMINO ACID METABOLISM.DEGRADATION.ASPARTATE FAMILY.LYSINE	38					0.47	0.58
13.2.4	AMINO ACID METABOLISM.DEGRADATION.BRANCHED CHAIN GROUP	54						0.5
13.2.4.1	AMINO ACID METABOLISM.DEGRADATION.BRANCHED CHAIN GROUP.SHARED	33				0.33
13.2.5	AMINO ACID METABOLISM.DEGRADATION.SERINE-GLYCINE-CYSTEINE GROUP	23						-0.7
13.2.5.2	AMINO ACID METABOLISM.DEGRADATION.SERINE-GLYCINE-CYSTEINE GROUP.GLYCINE	15						-0.73
13.2.6	AMINO ACID METABOLISM.DEGRADATION.AROMATIC AA	55					0.36	0.4
13.2.6.3	AMINO ACID METABOLISM.DEGRADATION.AROMATIC AA.TRYPTOPHAN	32		0.28	0.56		0.5	0.53
14	S-ASSIMILATION	17		-0.29
15.2	METAL HANDLING.BINDING, CHELATION AND STORAGE	57				0.32	-0.28	-0.35
16.1	SECONDARY METABOLISM.ISOPRENOIDS	187					0.16	0.19
16.1.2	SECONDARY METABOLISM.ISOPRENOIDS.MEVALONATE PATHWAY	42			0.5		0.4	0.48
16.1.4	SECONDARY METABOLISM.ISOPRENOIDS.CAROTENOIDS	35					-0.57
16.1.5	SECONDARY METABOLISM.ISOPRENOIDS.TERPENOIDS	44	0.3	0.39	0.25		0.25	0.3
16.2	SECONDARY METABOLISM.PHENYLPROPANOIDS	190			0.37		0.33	0.38
16.2.1	SECONDARY METABOLISM.PHENYLPROPANOIDS.LIGNIN BIOSYNTHESIS	104		0.28	0.44		0.43	0.43
16.4	SECONDARY METABOLISM.N MISC	53	0.25	0.26	0.17			0.17
16.4.1	SECONDARY METABOLISM.N MISC.ALKALOID-LIKE	48	0.27	0.29	0.19			0.19
16.1	SECONDARY METABOLISM.SIMPLE PHENOLS	27	0.44	0.44			0.41
17.1.1	HORMONE METABOLISM.ABSCISIC ACID.SYNTHESIS-DEGRADATION	21					-0.48	-0.52
17.2.2	HORMONE METABOLISM.AUXIN.SIGNAL TRANSDUCTION	94	-0.3	-0.33		-0.23	-0.54
17.3.1	HORMONE METABOLISM.BRASSINOSTEROID.SYNTHESIS-DEGRADATION	63	0.33	0.29				-0.24
17.3.1.2	HORMONE METABOLISM.BRASSINOSTEROID.SYNTHESIS-DEGRADATION.STEROLS	40	0.35	0.33				-0.52
17.5	HORMONE METABOLISM.ETHYLENE	165					0.34	0.3
17.5.1	HORMONE METABOLISM.ETHYLENE.SYNTHESIS-DEGRADATION	63					0.22	0.24
17.5.2	HORMONE METABOLISM.ETHYLENE.SIGNAL TRANSDUCTION	70					0.46	0.37
17.5.3	HORMONE METABOLISM.ETHYLENE.INDUCED-REGULATED-RESPONSIVE-ACTIVATED	30						0.5
17.6	HORMONE METABOLISM.GIBBERELIN	66	0.41	0.42				-0.24
17.6.1	HORMONE METABOLISM.GIBBERELIN.SYNTHESIS-DEGRADATION	39	0.44	0.36
17.6.3	HORMONE METABOLISM.GIBBERELIN.INDUCED-REGULATED-RESPONSIVE-ACTIVATED	22	0.45	0.55
17.7	HORMONE METABOLISM.JASMONATE	57			0.3		0.23	0.21
17.7.1	HORMONE METABOLISM.JASMONATE.SYNTHESIS-DEGRADATION	53			0.32		0.25	0.23
17.7.1.2	HORMONE METABOLISM.JASMONATE.SYNTHESIS-DEGRADATION.LIPOXYGENASE	27			0.26		0.15	0.22
17.8	HORMONE METABOLISM.SALICYLIC ACID	23	0.57	0.57		0.48
17.8.1	HORMONE METABOLISM.SALICYLIC ACID.SYNTHESIS-DEGRADATION	20	0.6	0.6		0.5
19	TETRAPYRROLE SYNTHESIS	74					-0.51	-0.53
20.1.2	STRESS.BIOTIC.RECEPTORS	254	-0.45	-0.46	0.33	-0.4		0.46
20.1.3	STRESS.BIOTIC.SIGNALLING	37			0.49			0.38
20.1.7	STRESS.BIOTIC.PR-PROTEINS	208	0.39	0.47	0.19	0.56	0.2	0.18
20.1.7.6	STRESS.BIOTIC.PR-PROTEINS.PROTEINASE INHIBITORS	131	0.47	0.46		0.5		-0.47
20.2.1	STRESS.ABIOTIC.HEAT	336						0.25
20.2.3	STRESS.ABIOTIC.DROUGHT/SALT	110		-0.33		-0.2
20.2.4	STRESS.ABIOTIC.TOUCH/WOUNDING	32					0.25	0.34
20.2.99	STRESS.ABIOTIC.UNSPECIFIED	83	0.34	0.4				-0.34
21.4	REDOX.GLUTAREDOXINS	38				0.71
23.1	NUCLEOTIDE METABOLISM.SYNTHESIS	48		-0.33		-0.31
23.1.1	NUCLEOTIDE METABOLISM.SYNTHESIS.PYRIMIDINE	15	-0.47	-0.53		-0.47
24	BIODEGRADATION OF XENOBIOTICS	29	0.41	0.34		0.34
26.2	MISC.UDP GLUCOSYL AND GLUCORONYL TRANSFERASES	239	0.35	0.34	0.29		0.18
26.3	MISC.GLUCO-, GALACTO- AND MANNOSIDASES	121					-0.4
26.4	MISC.BETA 1,3 GLUCAN HYDROLASES	34			0.26		0.26	0.32
26.7	MISC.OXIDASES - COPPER, FLAVONE ETC	100			0.32		0.27	0.44
26.8	MISC.NITRILASES, NITRILE LYASES, BERBERINE BRIDGE ENZYMES, RETICULINE OXIDASES, TROPONINE REDUCTASES	68		0.26	0.18
26.9	MISC.GLUTATHIONE S TRANSFERASES	69		0.58	0.32		0.43	0.36
26.1	MISC.CYTOCHROME P450	295			0.18		0.24	0.22
26.11	MISC.ALCOHOL DEHYDROGENASES	18	0.44				-0.39	-0.39
26.12	MISC.PEROXIDASES	93	0.37	0.48	0.35	0.48	0.37	0.28
26.13	MISC.ACID AND OTHER PHOSPHATASES	71	0.23
26.16	MISC.MYROSINASES-LECTIN-JACALIN	54					0.28	0.33
26.17	MISC.DYNAMIN	24	-0.54	-0.38		-0.46		0.5
26.18	MISC.INVERTASE/PECTIN METHYLESTERASE INHIBITOR FAMILY PROTEIN	18	0.5	0.61		0.67
26.19	MISC.PLASTOCYANIN-LIKE	24				0.46
26.21	MISC.PROTEASE INHIBITOR/SEED STORAGE/LIPID TRANSFER PROTEIN (LTP) FAMILY PROTEIN	61	0.57	0.54		0.44		-0.43
26.22	MISC.SHORT CHAIN DEHYDROGENASE/REDUCTASE (SDR)	102	0.29
26.28	MISC.GDSL-MOTIF LIPASE	69	0.49	0.39				-0.61
27.1	RNA.PROCESSING	399	-0.3	-0.29		-0.29
27.1.2	RNA.PROCESSING.RNA HELICASE	73	-0.41	-0.41		-0.41
27.3.4	RNA.REGULATION OF TRANSCRIPTION.AUXIN RESPONSE TRANSCRIPTION FACTOR FAMILY (ARF)	44	-0.5	-0.48		-0.5	-0.57
27.3.6	RNA.REGULATION OF TRANSCRIPTION.BASIC HELIX-LOOP-HELIX FAMILY (BHLH)	102						-0.4
27.3.9	RNA.REGULATION OF TRANSCRIPTION.C2C2(ZN) GATA TRANSCRIPTION FACTOR FAMILY	23						-0.39
27.3.12	RNA.REGULATION OF TRANSCRIPTION.C3H ZINC FINGER FAMILY	21				-0.19
27.3.15	RNA.REGULATION OF TRANSCRIPTION.CCAAT BOX BINDING FACTOR FAMILY, HAP3	16						-0.44
27.3.23	RNA.REGULATION OF TRANSCRIPTION.HEAT-SHOCK TRANSCRIPTION FACTOR FAMILY (HSF)	34			0.21
27.3.24	RNA.REGULATION OF TRANSCRIPTION.MADS BOX TRANSCRIPTION FACTOR FAMILY	30	0.57	0.53		0.53		-0.5
27.3.26	RNA.REGULATION OF TRANSCRIPTION.MYB-RELATED TRANSCRIPTION FACTOR FAMILY	43						-0.51
27.3.27	RNA.REGULATION OF TRANSCRIPTION.NAC DOMAIN TRANSCRIPTION FACTOR FAMILY	49			0.43		0.41	0.61
27.3.32	RNA.REGULATION OF TRANSCRIPTION.WRKY DOMAIN TRANSCRIPTION FACTOR FAMILY	78		0.46	0.47	0.51	0.37	0.44
27.3.36	RNA.REGULATION OF TRANSCRIPTION.ARGONAUTE TRANSCRIPTION FACTOR FAMILY	19	-0.32	-0.26		-0.32
27.3.37	RNA.REGULATION OF TRANSCRIPTION.LATERAL ORGAN BOUNDARIES GENE FAMILY (AS2)	15	0.6	0.73		0.6		-0.6
27.3.40	RNA.REGULATION OF TRANSCRIPTION.AUX/IAA FAMILY	31						-0.45
27.3.44	RNA.REGULATION OF TRANSCRIPTION.CHROMATIN REMODELING FACTORS	52		-0.38
27.3.67	RNA.REGULATION OF TRANSCRIPTION.PUTATIVE TRANSCRIPTION REGULATOR	226	-0.28	-0.29		-0.27
27.5	RNA.SILENCING	300	-0.38	-0.36		-0.35		0.36
27.5.1	RNA.SILENCING.SRNA FORMATION	68		-0.24
27.5.1.4	RNA.SILENCING.SRNA FORMATION.HEN	56		-0.21
27.5.1.4.1	RNA.SILENCING.SRNA FORMATION.HEN.KH	53		-0.23
27.5.2	RNA.SILENCING.RISC FORMATION	208	-0.37	-0.38		-0.39		0.38
27.5.2.1	RNA.SILENCING.RISC FORMATION.RNA HELICASE	174	-0.39	-0.41		-0.41		0.4
27.5.2.2	RNA.SILENCING.RISC FORMATION.AGO	30		-0.23		-0.23
27.5.3	RNA.SILENCING.TRANSITIVITY	18	-0.56	-0.5		-0.5
28.1	DNA.SYNTHESIS/CHROMATIN STRUCTURE	378				-0.26
28.1.3	DNA.SYNTHESIS/CHROMATIN STRUCTURE.HISTONE	74		0.58		0.66	0.35
29.1	PROTEIN.AA ACTIVATION	156		-0.4		-0.33
29.2.1	PROTEIN.SYNTHESIS.RIBOSOMAL PROTEIN	101						-0.49
29.2.1.1	PROTEIN.SYNTHESIS.RIBOSOMAL PROTEIN.PROKARYOTIC	66						-0.5
29.2.1.1.3	PROTEIN.SYNTHESIS.RIBOSOMAL PROTEIN.PROKARYOTIC.UNKNOWN ORGANELLAR	54	0.43					-0.54
29.2.1.99	PROTEIN.SYNTHESIS.RIBOSOMAL PROTEIN.UNKNOWN	34						-0.5
29.2.2	PROTEIN.SYNTHESIS.RIBOSOME BIOGENESIS	463		0.47			0.61
29.2.4	PROTEIN.SYNTHESIS.ELONGATION	107				-0.36
29.3	PROTEIN.TARGETING	384	-0.26	-0.33		-0.25		0.34
29.3.1	PROTEIN.TARGETING.NUCLEUS	55	-0.36	-0.38		-0.36
29.3.3	PROTEIN.TARGETING.CHLOROPLAST	34				-0.56
29.3.4	PROTEIN.TARGETING.SECRETORY PATHWAY	235	-0.27			-0.24		0.39
29.3.4.2	PROTEIN.TARGETING.SECRETORY PATHWAY.GOLGI	29	-0.38	-0.38		-0.52	0.62	0.69
29.3.4.3	PROTEIN.TARGETING.SECRETORY PATHWAY.VACUOLE	47	-0.34	-0.34	0.53	-0.3		0.53
29.4.1	PROTEIN.POSTRANSLATIONAL MODIFICATION.KINASE	111			0.23			0.32
29.4.1.57	PROTEIN.POSTRANSLATIONAL MODIFICATION.KINASE.RECEPTOR LIKE CYTOPLASMATIC KINASE VII	54			0.46		0.26	0.48
29.5.1	PROTEIN.DEGRADATION.SUBTILASES	75				-0.31
29.5.5	PROTEIN.DEGRADATION.SERINE PROTEASE	119					-0.42
29.5.7	PROTEIN.DEGRADATION.METALLOPROTEASE	47	-0.28	-0.38
29.5.9	PROTEIN.DEGRADATION.AAA TYPE	64	-0.28			-0.25		0.45
29.5.11.4.3.1	PROTEIN.DEGRADATION.UBIQUITIN.E3.SCF.SKP	23	0.48
29.5.11.5	PROTEIN.DEGRADATION.UBIQUITIN.UBIQUITIN PROTEASE	37	-0.43	-0.43		-0.46		0.46
29.5.15	PROTEIN.DEGRADATION.INHIBITORS	123	0.47	0.46		0.5		-0.5
29.8	PROTEIN.ASSEMBLY AND COFACTOR LIGATION	36						-0.61
30.1	SIGNALLING.IN SUGAR AND NUTRIENT PHYSIOLOGY	43		0.3	0.28	0.4	0.26	0.28
30.2	SIGNALLING.RECEPTOR KINASES	480	-0.29	-0.28	0.35	-0.26	0.23	0.31
30.2.2	SIGNALLING.RECEPTOR KINASES.LEUCINE RICH REPEAT II	17	-0.35	-0.35		-0.41
30.2.3	SIGNALLING.RECEPTOR KINASES.LEUCINE RICH REPEAT III	42				-0.43	-0.55	-0.43
30.2.5	SIGNALLING.RECEPTOR KINASES.LEUCINE RICH REPEAT V	16		-0.5		-0.44		0.44
30.2.8	SIGNALLING.RECEPTOR KINASES.LEUCINE RICH REPEAT VIII	41	-0.44	-0.39	0.49	-0.24		0.54
30.2.8.2	SIGNALLING.RECEPTOR KINASES.LEUCINE RICH REPEAT VIII.TYPE 2	30	-0.43	-0.37
30.2.11	SIGNALLING.RECEPTOR KINASES.LEUCINE RICH REPEAT XI	52	-0.33		0.25			0.35
30.2.12	SIGNALLING.RECEPTOR KINASES.LEUCINE RICH REPEAT XII	25	-0.64		0.36
30.2.17	SIGNALLING.RECEPTOR KINASES.DUF 26	49			0.41		0.29	0.35
30.2.24	SIGNALLING.RECEPTOR KINASES.S-LOCUS GLYCOPROTEIN LIKE	33			0.42		0.36	0.33
30.3	SIGNALLING.CALCIUM	272			0.28			0.36
30.4	SIGNALLING.PHOSPHINOSITIDES	74	-0.35	-0.35		-0.26		0.45
30.6	SIGNALLING.MAP KINASES	78	-0.35	-0.31
30.11	SIGNALLING.LIGHT	131				-0.31
31.1	CELL.ORGANISATION	365				-0.26
31.2	CELL.DIVISION	98	-0.36	-0.31		-0.35
31.4	CELL.VESICLE TRANSPORT	138	-0.28	-0.25		-0.22		0.41
33.1	DEVELOPMENT.STORAGE PROTEINS	81	0.53		-0.33			-0.17
33.2	DEVELOPMENT.LATE EMBRYOGENESIS ABUNDANT	18	0.28	0.28		0.33
34.6	TRANSPORT.SULPHATE	24		-0.5				0.5
34.12	TRANSPORT.METAL	80			0.26		0.33	0.45
34.13	TRANSPORT.PEPTIDES AND OLIGOPEPTIDES	70		-0.36		-0.26	-0.46
34.15	TRANSPORT.POTASSIUM	49	-0.53	-0.45		-0.33
34.16	TRANSPORT.ABC TRANSPORTERS AND MULTIDRUG RESISTANCE SYSTEMS	114	-0.31	-0.37		-0.25
34.19	TRANSPORT.MAJOR INTRINSIC PROTEINS	53				0.45
34.19.1	TRANSPORT.MAJOR INTRINSIC PROTEINS.PIP	28	0.39
34.22	TRANSPORT.CYCLIC NUCLEOTIDE OR CALCIUM REGULATED CHANNELS	25	-0.64	-0.48				0.52
35.1.1	NOT ASSIGNED.NO ONTOLOGY.ABC1 FAMILY PROTEIN	29		-0.34		-0.34
35.1.3	NOT ASSIGNED.NO ONTOLOGY.ARMADILLO/BETA-CATENIN REPEAT FAMILY PROTEIN	44		-0.36
35.1.5	NOT ASSIGNED.NO ONTOLOGY.PENTATRICOPEPTIDE (PPR) REPEAT-CONTAINING PROTEIN	263		-0.35		-0.42	-0.44
35.1.21	NOT ASSIGNED.NO ONTOLOGY.EPSIN N-TERMINAL HOMOLOGY (ENTH) DOMAIN-CONTAINING PROTEIN	19	-0.32				0.47	0.53
35.1.41	NOT ASSIGNED.NO ONTOLOGY.HYDROXYPROLINE RICH PROTEINS	56						0.3
